# Supplementary material for: Arsenic Impairs Wound Healing Processes in Dermal Fibroblasts and Mice
Source: Int J Mol Sci. 2024 Feb 10;25(4):2161. doi: 10.3390/ijms25042161 (PMC10888720; doi:10.3390/ijms25042161)
Supplement: Supplementary file 1 [file ijms-25-02161-s001.zip]

Archive with 1 entries (1 files):
- MatLab Algorithm.mlapp
